# Supplementary material for: Prognostic significance of integrating total metabolic tumor volume and EGFR mutation status in patients with lung adenocarcinoma
Source: PeerJ. 2024 Jan 17;12:e16807. doi: 10.7717/peerj.16807 (PMC10799611; doi:10.7717/peerj.16807)
Supplement: Supplemental Information 1 [file peerj-12-16807-s001.xlsx]

## Sheet: Sheet1
Sex	age	Smoking history	Duration of smoking (Years)	Cumulative smoking dose (cigarettes/d)	pSUVmax	pMTV	pTLG	nSUVmax	mSUVmax	TMTV	TLGWB	T	N	M	TNM stage	Histology subtype	EGFR mutation status	PFS (months)	Status (1, positive; 0, negative)	OS (months)	Status (1, positive; 0, negative)
Male	78	With	40	20	4.39	1.35	3.4922			1.35	3.4922	1a	0	0	Ia1	LUAD	Wild-type	10	1	20	0
Female	46	Without			0.88	1.39	0.76			1.39	0.76	1a	0	0	Ia1	LUAD	Mutant-type	18	0	18	0
Male	63	With	40	30	1.18	1.13	1.0381			1.13	1.0381	1a	0	0	Ia1	LUAD	Mutant-type	27	0	27	0
Male	68	With	40	20	0.44	1.7	0.53			1.7	0.53	1b	0	0	Ia2	LUAD	Wild-type	29	0	33.5	0
Female	64	Without	0	0	0.94	1.17	0.93			1.17	0.93	1b	0	0	Ia2	LUAD	Wild-type	26	0	26	0
Female	34	Without	0	0	1.15	0.869	0.8288			0.869	0.8288	1b	0	0	Ia2	LUAD	Wild-type	27	0	27	0
Female	67	Without	0	0	1.56	4.87	4.35			4.87	4.35	1b	0	0	Ia2	LUAD	Wild-type	21	0	21	0
Male	48	With	20	10	2.18	1.26	1.9603			1.26	1.9603	1b	0	0	Ia2	LUAD	Wild-type	14.5	0	14.5	0
Male	70	Without	0	0	4.78	0.826	2.29			0.826	2.29	1b	0	0	Ia2	LUAD	Wild-type	21	0	24	0
Male	54	With	30	20	5.46	3.74	12.3			3.74	12.3	1b	0	0	Ia2	LUAD	Wild-type	19.5	0	24	0
Male	61	With	40	20	7.15	0.826	3.5933			0.826	3.5933	1b	0	0	Ia2	LUAD	Wild-type	27	0	27	0
Male	62	With	30	20	7.25	0.956	4.8658			0.956	4.8658	1b	0	0	Ia2	LUAD	Wild-type	33	0	34	0
Male	74	With	50	20	7.62	1.04	4.82			1.04	4.82	1b	0	0	Ia2	LUAD	Wild-type	18	0	18	0
Male	81	Without			7.63	1.3	6.2148			1.3	6.2148	1b	0	0	Ia2	LUAD	Wild-type	13	0	13	0
Female	73	Without			0.93	1.12	0.7			1.12	0.7	1b	0	0	Ia2	LUAD	Mutant-type	12.5	0	12.5	0
Male	84	Without			1.95	3.65	4.1749			3.65	4.1749	1b	0	0	Ia2	LUAD	Mutant-type	19	0	19	0
Female	63	Without	0	0	3.12	0.1	1.91			0.1	1.91	1b	0	0	Ia2	LUAD	Mutant-type	24	0	24	0
Female	66	With	46	20	4.7	1.56	4.9181			1.56	4.9181	1b	0	0	Ia2	LUAD	Mutant-type	28	0	28	0
Male	70	Without	0	0	6.25	1.52	5.46			1.52	5.46	1b	0	0	Ia2	LUAD	Mutant-type	20	0	20	0
Female	52	Without	0		6.64	1.43	4.75			1.43	4.75	1b	0	0	Ia2	LUAD	Mutant-type	26	0	26	0
Male	65	With	20	40	7.95	0.522	2.9085			0.522	2.9085	1b	0	0	Ia2	LUAD	Mutant-type	26	0	26	0
Female	70	Without	0	0	8.83	3.65	20.65			3.65	20.65	1b	0	0	Ia2	LUAD	Mutant-type	20	0	36	0
Female	83	Without	0	0	10.48	1.78	11.47			1.78	11.47	1b	0	0	Ia2	LUAD	Mutant-type	21	0	21	0
Female	53	Without	0	0	1.45	0.652	0.8807			0.652	0.8807	1c	0	0	Ia3	LUAD	Wild-type	27	0	27	0
Male	62	With	20	20	11.51	4.39	32.034			4.39	32.034	1c	0	0	Ia3	LUAD	Wild-type	14	0	14	0
Female	56	Without	0	0	1.5	13.43	13.77			13.43	13.77	1c	0	0	Ia3	LUAD	Mutant-type	33	0	33	0
Male	69	Without	0	0	1.96	4.39	4.49			4.39	4.49	1c	0	0	Ia3	LUAD	Mutant-type	22	0	24	0
Male	85	Without	0	0	1.97	1.83	2.81			1.83	2.81	1c	0	0	Ia3	LUAD	Mutant-type	23	0	26	0
Female	67	Without	0	0	3	12.08	18.41			12.08	18.41	1c	0	0	Ia3	LUAD	Mutant-type	12	0	12	0
Female	65	Without	0	0	3.12	4.74	8.29			4.74	8.29	1c	0	0	Ia3	LUAD	Mutant-type	22	0	25	0
Female	63	Without	0	0	3.92	1.35	3.0381			1.35	3.0381	1c	0	0	Ia3	LUAD	Mutant-type	28	0	31.5	0
Male	68	Without			4.09	4.39	10.4302			4.39	10.4302	1c	0	0	Ia3	LUAD	Mutant-type	8	0	8	0
Female	56	Without	0	0	5.91	1.7	5.45			1.7	5.45	1c	0	0	Ia3	LUAD	Mutant-type	36	0	37	0
Female	75	Without			8.16	9.47	37.0822			9.47	37.0822	1c	0	0	Ia3	LUAD	Mutant-type	14.5	0	14.5	0
Female	60	Without	0	0	10.05	2.26	13.1585			2.26	13.1585	1c	0	0	Ia3	LUAD	Mutant-type	29	0	29	0
Male	63	Without	0	0	3.42	5.82	11.378			5.82	11.378	2a	0	0	Ib	LUAD	Wild-type	25	0	25	0
Male	77	With	50	20	9.9	6.87	43.144			6.87	43.144	2a	0	0	Ib	LUAD	Wild-type	13.5	0	13.5	0
Male	57	Without	0	0	10.9	8.74	61.64			8.74	61.64	2a	0	0	Ib	LUAD	Wild-type	9.5	0	22.5	0
Male	71	Without			15.39	14.95	130.72			14.95	130.72	2a	0	0	Ib	LUAD	Wild-type	10	0	10	0
Male	76	Without	0	0	15.77	9.56	105.92			9.56	105.92	2a	0	0	Ib	LUAD	Wild-type	6	1	15	1
Male	69	With	40	20	17.07	30.03	270.582			30.03	270.582	2a	0	0	Ib	LUAD	Wild-type	28	0	31.5	0
Male	76	Without	0	0	3.34	3	5.963			3	5.963	2a	0	0	Ib	LUAD	Mutant-type	26	0	26	0
Male	61	With	40	30	4.53	4	9.8719			4	9.8719	2a	0	0	Ib	LUAD	Mutant-type	26	0	26	0
Female	69	With	40	20	6.36	4.3	15.8969			4.3	15.8969	2a	0	0	Ib	LUAD	Mutant-type	11	0	11	0
Female	62	Without			7.25	0.956	4.1821			0.956	4.1821	2a	0	0	Ib	LUAD	Mutant-type	9	0	9	0
Male	63	With	20	20	7.33	3.09	18.13			3.09	18.13	2a	0	0	Ib	LUAD	Mutant-type	21	0	21	0
Female	62	Without	0	0	8.02	3.69	17.036			3.69	17.036	2a	0	0	Ib	LUAD	Mutant-type	28	0	28	0
Female	36	Without	0	0	9.11	2.48	13.34			2.48	13.34	2a	0	0	Ib	LUAD	Mutant-type	17	0	21	0
Female	70	Without	0	0	10.47	2	13.04			2	13.04	2a	0	0	Ib	LUAD	Mutant-type	15	0	22	0
Female	78	Without	0	0	10.99	4.74	29.99			4.74	29.99	2a	0	0	Ib	LUAD	Mutant-type	2	1	22	0
Female	66	Without	0	0	12.59	15.82	116.07			15.82	116.07	2a	0	0	Ib	LUAD	Mutant-type	24	0	26	0
Female	58	Without	0	0	16.45	3	31.4457			3	31.4457	2a	0	0	Ib	LUAD	Mutant-type	29	0	29	0
Female	62	Without	0	0	5.77	33.25	127.618			33.25	127.618	2b	0	0	IIa	LUAD	Wild-type	26	0	26	0
Male	67	Without	0	0	13.22	7	61.0155			7	61.0155	2b	0	0	IIa	LUAD	Wild-type	31	0	31	0
Male	68	Without	0	0	2.58	5.13	8.2857			5.13	8.2857	2b	0	0	IIa	LUAD	Mutant-type	30	0	30	0
Female	69	Without	0	0	4.57	3.65	9.6687			3.65	9.6687	2b	0	0	IIa	LUAD	Mutant-type	27	0	27	0
Female	72	Without	0	0	8.1	4.22	17.38			4.22	17.38	2b	0	0	IIa	LUAD	Mutant-type	15	1	16.5	1
Male	64	Without			12.33	53.42	402.022			53.42	402.022	2b	0	0	IIa	LUAD	Mutant-type	19	0	19	0
Female	75	Without	0	0	3.61	17.73	36.9317			17.73	36.9317	3	0	0	IIb	LUAD	Wild-type	27	0	27	0
Female	73	Without	0	0	7.33	3.35	15.02	3.91		4.39	19.56	1c	1	0	IIb	LUAD	Wild-type	18	0	22.5	0
Male	67	With	47	30	8.1	13.56	64.32			13.56	64.32	2b	0	0	IIb	LUAD	Wild-type	23	0	26	0
Male	58	With	28	40	8.75	37.51	196.18			37.51	196.18	3	0	0	IIb	LUAD	Wild-type	12	0	22	0
Female	81	Without			10.26	2.43	15.1463	8.8		4.86	27.51	1c	1	0	IIb	LUAD	Wild-type	8.5	0	8.5	0
Male	74	With	50	20	17.78	57.11	479.221	5.94		64.98	503.141	2b	1	0	IIb	LUAD	Wild-type	11	0	11	0
Male	75	Without	0	0	1.79	20.43	26.4375			20.43	26.4375	3	0	0	IIb	LUAD	Mutant-type	27	0	27	0
Female	57	Without	0	0	6.81	7.48	28.1667	7.24		9.71	37.86	2a	1	0	IIb	LUAD	Mutant-type	31.5	0	32.5	0
Female	69	Without	0	0	8.22	3.56	17.37	8.35		4.86	21.87	1c	1	0	IIb	LUAD	Mutant-type	26	0	26	0
Male	60	Without	0	0	8.68	26.08	124.341			26.08	124.341	3	0	0	IIb	LUAD	Mutant-type	28	0	28	0
Female	83	Without			10.81	5.74	40.7332	4.1		7.13	44.05	1c	1	0	IIb	LUAD	Mutant-type	12	0	12	0
Female	72	Without			12.4	6.43	51.4247	5.86		13.3	76.125	2a	1	0	IIb	LUAD	Mutant-type	8	0	8	0
Female	65	Without			13.19	4.82	23.0817	19.4		5.689	28.9114	2a	1	0	IIb	LUAD	Mutant-type	20	0	20	0
Male	84	Without	0	0	14.32	73.59	646.86			73.59	646.86	3	0	0	IIb	LUAD	Mutant-type	19	0	21	1
Female	42	Without	0	0	14.49	32.64	321.39	17.55		45.42	433.92	2b	1	0	IIb	LUAD	Mutant-type	5	1	21	0
Male	67	With	50	25	4.68	2.046	4.75			10.96	88.17	1c	2	0	IIIa	LUAD	Wild-type	23	0	25	0
Female	80	Without			7.7	18.69	78.3494			18.69	78.3494	4	0	0	IIIa	LUAD	Wild-type	9.5	1	9.5	0
Female	57	Without	0	0	11.58	29.56	231.79	7.04		44.25	293.5	2a	2	0	IIIa	LUAD	Wild-type	10	1	38	0
Male	72	With	20	20	14.16	20.64	203.05	10.89		31.372	253.31	2b	2	0	IIIa	LUAD	Wild-type	1	1	9	1
Male	53	Without	0	0	14.67	53.07	549.805			53.07	549.805	4	0	0	IIIa	LUAD	Wild-type	10	1	13	1
Male	78	With	50	20	19.02	27.77	311.314	15.51		31.51	347.882	2b	2	0	IIIa	LUAD	Wild-type	9	0	9	0
Male	67	Without	0	0	7.01	27.77	107.56			27.77	107.56	4	0	0	IIIa	LUAD	Mutant-type	22	0	22	0
Female	62	Without	0	0	8.56	0.565	3.1087	5.94		5.695	22.2216	1b	2	0	IIIa	LUAD	Mutant-type	28	0	28	0
Male	67	With	40	3	8.96	2.61	12.4995	3.68		3.523	14.7898	1c	2	0	IIIa	LUAD	Mutant-type	28	1	30	0
Male	74	Without			11.69	32.08	194.789	12		32.08	194.789	2b	2	0	IIIa	LUAD	Mutant-type	4.5	1	9	0
Female	71	With	20	20	14.42	16.3	142.993	17.96		26.12	576.788	2a	2	0	IIIa	LUAD	Mutant-type	26	1	27	0
Male	76	Without	0	0	13.11	75.93	523.129	4	5.94	75.93	523.129	4	2	0	IIIb	LUAD	Wild-type	2	1	3	1
Male	73	With	50	20	15.65	20.21	186.167	15.01		83.41	747.166	2b	3	0	IIIb	LUAD	Wild-type	2	1	7	1
Male	63	With	30	40	11.65	200	1208.51	3.35		200	1208.51	4	2	0	IIIb	LUAD	Mutant-type	21	1	29	0
Female	61	Without			12	50.2	290.268	10.41		50.2	290.268	2a	3	0	IIIb	LUAD	Mutant-type	9	0	9	0
Male	53	With	30	20	12.43	29.21	204.41	17.17		82.49	561.87	2a	3	0	IIIb	LUAD	Mutant-type	16	0	21	0
Male	62	With	40	20	8.91	46.9	204.05	6.99		221.41	849.51	4	3	0	IIIc	LUAD	Wild-type	2	1	3	1
Male	51	With	30	20	19.43	243	2005.27	8.93		247.69	2026.58	4	3	0	IIIc	LUAD	Wild-type	19	0	23	1
Female	73	Without	0	0	16.39	74.98	648.201	11.18		107.28	845.519	3	3	0	IIIc	LUAD	Mutant-type	30	0	30	0
Female	71	Without	0	0	7.8	2.96	14.0167		16.31	13.39	114.557	4	0	1a	IVa	LUAD	Wild-type	11	0	32	0
Male	65	With	20	40	10.55	4.04	24.472	12.7	9.01	83.84	471.236	1c	2	1b	IVa	LUAD	Wild-type	3	1	6	1
Female	63	Without	0	0	13.5	6.56	57.8785	16.71	6.8	25.911	181.906	2a	3	1a	IVa	LUAD	Wild-type	30	0	30	0
Female	68	Without			13.88	184	1295.24	6.79	4.33	186.435	1303.57	4	3	1b	IVa	LUAD	Wild-type	3	1	5	1
Male	67	With	15	20	19.17	6.61	105.2	9.67	6.66	14.83	113.55	2a	2	1b	IVa	LUAD	Wild-type	11	0	11	0
Male	77	With	50	10	27.18	106	969.593	24.54	27.41	122.173	1155.16	3	3	1b	IVa	LUAD	Wild-type	15	1	17	1
Female	64	Without			37.72	365.647	5075.92	30.99	2.57	365.647	5075.92	4	3	1a	IVa	LUAD	Wild-type	6	1	9	1
Female	68	Without	0	0	5.18	13.17	39.75	9.89	0	14.126	44.22	2a	1	1a	IVa	LUAD	Mutant-type	23	0	25	0
Male	54	Without	0	0	6.09	2.52	9.0475	5.91	0	4.74	16.8965	1b	1	1a	IVa	LUAD	Mutant-type	28.5	0	28.5	0
Male	61	With	20	20	7.3	2.87	12.25		6.16	41.91	129.23	2a	0	1a	IVa	LUAD	Mutant-type	5	1	9	1
Female	63	Without			7.86	4.3	20.1729	10.62	6.09	9.692	41.9982	2a	2	1a	IVa	LUAD	Mutant-type	13	0	13	0
Female	64	Without	0	0	9.03	3.87	21.11			3.87	21.11	2a	0	1a	IVa	LUAD	Mutant-type	27	0	37.5	0
Female	65	Without			9.14	5.39	28.5339	4.92	10.49	58.55	226.389	1c	1	1a	IVa	LUAD	Mutant-type	7.5	0	7.5	0
Male	64	With	40	40	10.7	248.1	1521.4	3.15	6.24	248.1	1521.4	4	1	1b	IVa	LUAD	Mutant-type	7	1	7	0
Female	70	Without	0	0	11.23	4.22	29.84		1.03	4.959	30.73	2a	0	1a	IVa	LUAD	Mutant-type	20	1	37.5	0
Female	77	Without	0	0	12.7	58.37	340.035	7.01	3.56	59.85	343.08	3	2	1a	IVa	LUAD	Mutant-type	14	1	24	1
Male	70	With	20	10	16.19	34.25	297.772		4.21	36.815	302.767	2a	0	1a	IVa	LUAD	Mutant-type	16	1	26	0
Male	57	With	30	20	7.02	1.91	8.6298	7.07	13.37	62.06	560.366	1b	2	1c	IVb	LUAD	Wild-type	7	1	18	0
Female	84	Without			7.35	9.3	39.143	3.92	5.25	85.83	209.594	1c	1	1c	IVb	LUAD	Wild-type	1	1	3	1
Male	81	Without	0	0	7.8	9.52	47.5295	7.2	14.9	512.49	2555.69	1c	3	1c	IVb	LUAD	Wild-type	8	0	33	0
Male	79	With	30	10	8.38	12.34	39.28	6.58	11.77	32.936	115.13	2a	1	1c	IVb	LUAD	Wild-type	4	1	4	0
Male	70	With	50	10	9.19	15.21	103.661	12.68	13.93	41.237	243.488	1c	2	1c	IVb	LUAD	Wild-type	1	1	4	1
Female	71	Without			10.51	8.52	55.285	7.56	8.29	28.82	147.089	2b	1	1c	IVb	LUAD	Wild-type	6	1	11	1
Male	58	With	30	30	10.91	11	57.561	8.01	9.6	31.12	147.643	1c	2	1c	IVb	LUAD	Wild-type	13	0	13	0
Male	68	Without			11.26	50.42	315.151	12.76	12.9	173.38	1029.82	2a	3	1c	IVb	LUAD	Wild-type	2.5	1	11.5	0
Female	65	Without			12.26	386	2128.69	14.09	7.36	396.208	2162.76	2a	3	1c	IVb	LUAD	Wild-type	8	1	12.5	0
Female	72	Without			12.53	39.47	162.628	10.17	11.79	46.38	199.274	1b	2	1c	IVb	LUAD	Wild-type	10	0	10	0
Male	77	With	40	40	12.65	64.68	422.957	12.46	5.34	72.41	477.772	3	3	1c	IVb	LUAD	Wild-type	3	1	4	1
Female	59	Without	0	0	13.28	10.34	93.54		10.02	27.27	184.53	2a	0	1c	IVb	LUAD	Wild-type	13	1	21	0
Male	35	Without	0	0	14.63	85.67	673.77	15.69	11.47	122.279	927.48	3	3	1c	IVb	LUAD	Wild-type	16	1	25	0
Male	69	Without	0	0	14.81	7.87	81.0642	12.68	13.34	36.42	257.003	1c	3	1c	IVb	LUAD	Wild-type	30	0	30	0
Female	86	With	26	20	15.17	30.9	242.18	12.89	14.63	73.87	470.73	2a	3	1c	IVb	LUAD	Wild-type	5	1	17	1
Female	65	Without			15.92	66.98	396.277	11.66	8.3	161.65	824.2	2b	3	1c	IVb	LUAD	Wild-type	10	0	10	0
Male	69	With	40	50	19.69	82.93	721.556	17.39	5.61	84.97	726.492	1c	2	1c	IVb	LUAD	Wild-type	4	1	9	1
Female	80	Without			6.46	31.43	139.923	7.41	4.47	56.285	199.881	2a	3	1c	IVb	LUAD	Mutant-type	16	0	16	0
Female	68	Without	0	0	6.63	19.95	65.944	5.82	3.65	68.633	201.169	2a	3	1c	IVb	LUAD	Mutant-type	7	1	12	1
Female	75	Without			7.15	12.78	65.4332	11.5	8.44	51.691	249.847	2a	3	1c	IVb	LUAD	Mutant-type	12.5	0	12.5	0
Male	56	Without	0	0	8.26	10.34	53.1475	5.45	9.53	87.409	378.992	2a	3	1c	IVb	LUAD	Mutant-type	2	1	4	1
Male	82	Without	0	0	8.74	38.94	184.431	7.56	6.74	57.93	257.059	4	3	1c	IVb	LUAD	Mutant-type	7	0	33	0
Female	64	Without			9.86	2.56	15.9282	10.37	7.48	42.9	207.941	2a	3	1c	IVb	LUAD	Mutant-type	9	1	9.5	0
Female	66	Without	0	0	11.07	3.52	25.6924	5.38	12.94	99.975	426.149	1c	1	1c	IVb	LUAD	Mutant-type	9	1	11	1
Male	74	Without	0	0	11.42	97.84	480.594	15.38	12.9	170.905	834.781	3	3	1c	IVb	LUAD	Mutant-type	4	1	6	1
Male	44	Without	0	0	12.65	81.89	435.461	11.84	6.91	110.917	538.967	2a	3	1c	IVb	LUAD	Mutant-type	27	0	30	0
Male	71	With	45	20	13.13	0.956	7.7899	6.55	12.15	32.082	173.246	1b	1	1c	IVb	LUAD	Mutant-type	8	0	8	0
Male	63	With	40	10	13.65	7.48	56.17	9.99	8.06	19.43	106.97	2a	3	1c	IVb	LUAD	Mutant-type	8	1	24	0
Female	56	Without	0	0	13.91	1.39	11.6013	10.15	12.28	31.34	259.376	1b	2	1c	IVb	LUAD	Mutant-type	33	1	33	0
Male	68	With	50	20	15.18	8.26	67.918	15.77	10.07	18.085	139.679	2a	2	1c	IVb	LUAD	Mutant-type	26	1	27	0
Male	69	Without			16.69	372.789	1887.09	17.3	10.61	372.789	1887.09	2a	3	1c	IVb	LUAD	Mutant-type	14	1	14	0
Male	69	Without	0	0	20.7	10.49	190.748	26.96	29.75	86.894	932.992	4	3	1c	IVb	LUAD	Mutant-type	8	1	10	1
